# Supplementary material for: Effect of Nanoparticles Surface Bonding and Aspect Ratio on Mechanical Properties of Highly Cross-Linked Epoxy Nanocomposites: Mesoscopic Simulations
Source: Materials (Basel). 2021 Nov 4;14(21):6637. doi: 10.3390/ma14216637 (PMC8587117; doi:10.3390/ma14216637)
Supplement: Supplementary file 1 [file materials-14-06637-s001.zip]

Archive with 1 entries (1 files):
- materials-1415391-supplementary.pdf
